# Supplementary material for: The pacing strategy and technique of male cross-country skiers with different levels of performance during a 15-km classical race
Source: PLoS One. 2017 Nov 8;12(11):e0187111. doi: 10.1371/journal.pone.0187111 (PMC5678876; doi:10.1371/journal.pone.0187111)
Supplement: S1 File — (XLSX) [file pone.0187111.s001.xlsx]

## Sheet: Supporting data
Subject	Performancegroup	Age	Height	Body mass	Velocityduringrace	Velocitylap1	Velocitylap3	S1_length	Skiingvelocity_S1_L1	Skiingvelocity_S1_L3	CL_S1_L1	CL_S1_L3	CT_S1_L1	CT_S1_L3	CR_S1_L1	CR_S1_L3	S2_length	Gearch_S2_L1	Gearch_S2_L3	Skiingvelocity_S2_L1	Skiingvelocity_S2_L3	CL_S2_L1	CL_S2_L3	CT_S2_L1	CT_S2_L3	CR_S2_L1	CR_S2_L3	S3_length	Skiingvelocity_S3_L1	Skiingvelocity_S3_L3	CL_S3_L1	CL_S3_L3	CT_S3_L1	CT_S3_L3	CR_S3_L1	CR_S3_L3
	(1=fast, 2=slow)	(Yr)	(Cm)	(Kg)	(m/s)	(m/s)	(m/s)	(m)	(m/s)	(m/s)	(m)	(m)	(s)	(s)	(Hz)	(Hz)	(m)			(m/s)	(m/s)	(m)	(m)	(s)	(s)	(Hz)	(Hz)	(m)	(m/s)	(m/s)	(m)	(m)	(s)	(s)	(Hz)	(Hz)
F1	1	32	175	74	6.61376	6.9541	6.59631	22.1	7.69	6.3	9.07	7.56	1.18	1.2	0.85	0.83	21.77	1	1	5.335	4.92	5.466	4.96	1.023	1.005	0.978	0.996788	12	3.78567	3.73	3.18057	3.14	0.84	0.84	1.19093	1.19
F2	1	24	183	76	6.46273	6.79348	6.45995	22.1	7.53	5.94	8.11	5.82	1.08	0.98	0.93	1.02	21.77	4	2	5.052	4.97	5.587	6.47	1.107	1.3	0.914	0.769601	12	3.84802	3.63	3.9671	3.565	1.03	0.98	0.971698	1.021
F3	1	25	185	77	6.413	6.70241	6.41026	22.1	7.6	6.34	8.22	6.35	1.08	1.02	0.92	0.98	21.77	2	2	5.22	4.4	6.334	5.06	1.215	1.145	0.823	0.877398	12	3.48754	3.78	3.5591	3.595	1.02	0.95	0.980769	1.053
F4	1	29	185	78	6.40205	6.71141	6.36132	22.1	7.12	6.13	7.39	6.5	1.04	1.06	0.96	0.94	21.77	1	4	5.489	5.15	4.985	5.1	0.905	0.995	1.108	1.01241	12	3.89859	4.03	4.17365	4.31	1.07	1.07	0.935315	0.935
F5	1	23	177	72	6.39386	6.65779	6.40205	22.1	7.52	6.01	7.75	6.49	1.03	1.08	0.97	0.93	21.77	1	1	5.15	4.68	4.549	4.21	0.9	0.896	1.113	1.11811	12	3.75305	3.76	4.20235	3.575	1.12	0.95	0.893142	1.054
F6	1	22	186	77	6.36672	6.73854	6.33714	22.1	7.4	5.93	7.08	6.05	0.96	1.02	1.05	0.98	21.77	1	4	5.045	4.39	4.88	4.89	0.968	1.12	1.056	1.12	12	3.67002	3.59	3.8902	3.735	1.06	1.04	0.943732	0.962
F7	1	30	184	79	6.31579	6.59631	6.28931	22.1	7.33	6.26	8.3	6.51	1.13	1.04	0.88	0.96	21.77	4	2	5.133	4.53	6.133	5.46	1.2	1.2	0.839	0.835813	12	3.40699	2.95	3.71235	3.22	1.09	1.09	0.917508	0.918
F8	1	29	180	76	6.31313	6.62252	6.34518	22.1	7.24	6.1	8.05	6.71	1.11	1.1	0.9	0.91	21.77	4	2	4.979	4.59	5.333	5.2	1.073	1.12667	0.934	0.893914	12	3.88814	3.66	3.5019	3.26	0.9	0.89	1.11166	1.124
F9	1	34	186	82	6.30782	6.67557	6.31313	22.1	7.6	6.08	8.11	7.78	1.07	1.28	0.94	0.78	21.77	2	2	4.669	4.34	6.359	5.98	1.36	1.38	0.736	0.725934	12	3.69714	3.18	3.95835	3.45	1.07	1.08	0.936625	0.926
F10	1	29	180	74	6.30252	6.53595	6.35324	22.1	7.55	6.31	7.54	6.82	1	1.08	1	0.93	21.77	2	2	4.876	4.77	6.046	5.69	1.24	1.19	0.806	0.841822	12	3.5387	3.62	3.42327	3.295	0.966667	0.91	1.03517	1.1
F11	1	21	179	75	6.25782	6.59631	6.18812	22.1	7.31	5.92	8.17	7.23	1.12	1.22	0.9	0.82	21.77	2	4	5.08	4.5	6.135	5.15	1.207	1.14	0.829	0.878484	12	3.51032	3.13	3.79115	3.09	1.08	0.987	0.925926	1.016
F12	1	26	184	80	6.22665	6.72948	6.06061	22.1	7.52	5.76	7.68	6.46	1.02	1.12	0.98	0.89	21.77	2	2	5.416	4.5	6.721	5.54	1.24	1.22667	0.807	0.818147	12	3.50267	3.39	3.78173	3.73	1.08	1.1	0.927837	0.909
F13	1	27	185	83	6.20347	6.46831	6.2422	22.1	7.19	6	7.34	6.84	1.02	1.14	0.98	0.88	21.77	1	4	5	4.57	5.152	4.22	1.03	0.915	0.972	1.11022	12	3.64256	3.3	3.82865	3.14	1.05	0.95	0.954545	1.056
F14	1	24	178	76	6.25	6.45995	6.16523	22.1	7.52	5.71	8.33	6.39	1.11	1.12	0.9	0.89	21.77	4	4	5.005	4.71	5.669	4.9	1.133	1.04	0.891	0.961776	12	3.90853	4.18	3.65637	4.06	0.933333	0.97	1.0771	1.031
F15	1	26	186	79	6.16776	6.5189	6.14251	22.1	7.45	5.86	7.58	6.33	1.02	1.08	0.98	0.93	21.77	4	2	5.123	4.39	5.819	5.56	1.14	1.26667	0.884	0.789778	12	3.53876	3.67	3.8239	3.93	1.08	1.07	0.926244	0.937
F16	1	21	182	76	6.1627	6.3857	6.15764	22.1	7.47	5.96	8.46	6.45	1.13	1.1	0.88	0.91	21.77	2	2	5.028	4.28	6.436	5.45	1.28	1.27333	0.781	0.785384	12	3.61701	4.18	3.84	3.92	1.06	0.94	0.944742	1.066
F17	1	21	179	78	6.15006	6.45161	6.19579	22.1	7.09	6.29	8.49	7.55	1.2	1.2	0.83	0.83	21.77	1	1	5.814	4.89	5.944	5.25	1.023	1.07333	0.979	0.932597	12	3.67034	3.83	3.30915	3.51	0.9	0.92	1.11166	1.089
F18	1	28	186	84	6.14502	6.61376	6.05327	22.1	7.68	5.82	8.27	6.64	1.08	1.14	0.93	0.88	21.77	1	1	5.439	4.75	5.023	4.75	0.923	1	1.085	1.00361	12	3.45047	3.29	3.6575	3.09	1.06	0.94	0.943396	1.064
Mean		26.1667	182.222	77.5556	6.30305	6.62289	6.28185	22.1	7.43389	6.04	7.99667	6.69333	1.07667	1.11	0.932222	0.905	21.77			5.1585	4.62944	5.69839	5.21333	1.10928	1.12737	0.918611	0.915099	12	3.65636	3.60556	3.73652	3.53417	1.02278	0.982056	0.984888	1.02506
SD		3.88436	3.55719	3.20335	0.1245	0.140922	0.14317		0.182954	0.198257	0.495818	0.527982	0.0634313	0.0776872	0.0561045	0.0625206				0.26218	0.243056	0.616474	0.555973	0.137055	0.135434	0.11717	0.124022		0.162385	0.346821	0.271766	0.360801	0.0796746	0.0761086	0.083904	0.0794048
Median		26																2	2
Lowest		21
Highest		34
N	18
S1	2	22	190	84	5.99281	6.40205	5.95948	22.1	6.78	5.31	7.05	5.95	1.04	1.12	0.96	0.892857	21.77	4	4	4.86	4.18	5.08	4.5475	1.05	1.085	0.96	0.955325	12	3.52769	3.47	3.8099	3.57	1.08	1.03	0.925926	0.971
S2	2	22	184	74	5.95474	6.2422	5.95238	22.1	6.88	5.63	7.19	5.76667	1.04	1.04	0.96	0.961538	21.77	2	2	4.5	4.08	5.42	4.90333	1.2	1.2	0.83	0.833488	12	3.61453	3.44	3.46989	3.405	0.96	0.99	1.04212	1.01
S3	2	21	188	82	5.95474	6.30517	5.9453	22.1	7.56	5.47	7.72	6.23	1.02	1.14	0.98	0.877463	21.77	1	1	4.73	4.85	4.71	4.5375	1	0.935	1.01	1.06985	12	3.10553	3.32	3.37769	3.055	1.08333	0.92	0.92889	1.087
S4	2	21	176	72	5.94766	6.32111	5.93824	22.1	7.44	5.69	7.66	5.82	1.03	1.04	0.97	0.961538	21.77	1	1	4.58	4.43	4.36	4.0075	0.95	0.905	1.06	1.1056	12	3.2465	3.34	3.21375	2.71	0.99	0.81	1.01268	1.235
S5	2	21	181	72	5.9312	6.3857	5.88235	22.1	7.01	5.53	8.09	6.525	1.15	1.18	0.87	0.847701	21.77	1	1	4.76	4	4.8	4.2025	1.01	1.05	0.99	0.953795	12	3.26033	3.07	3.2048	2.91	0.98	0.947	1.02401	1.058
S6	2	25	174	70	5.92651	6.18047	5.91017	22.1	6.84	5.67	7.71	6.92	1.13	1.22	0.89	0.819892	21.77	2	4	4.69	4.27	6.18	5.21	1.31	1.21333	0.76	0.835733	12	3.12434	3.19	3.14733	3.16	1.00667	0.99	0.993982	1.011
S7	2	21	186	84	5.90319	6.26566	5.84795	22.1	7.02	5.76	7.8	6.57	1.11	1.14	0.9	0.877463	21.77	4	4	4.34	3.98	4.7	4.1475	1.08	1.04	0.93	0.964578	12	3.1705	3.33	3.21404	3.2	1.01333	0.96	0.987446	1.042
S8	2	21	178	73	5.88466	6.25782	5.86854	22.1	6.81	5.78	7.41	6.7	1.09	1.16	0.92	0.863095	21.77	1	1	4.66	4.41	4.33	4.5575	0.93	1.03	1.08	0.973172	12	3.39228	3.71	3.32743	3.525	0.98	0.95	1.02154	1.053
S9	2	21	188	77	5.88466	6.28931	5.72738	22.1	6.74	5.35	7.67	6.305	1.14	1.18	0.88	0.847701	21.77	2	4	4.88	3.99	6.32	4.38	1.29	1.105	0.77	0.940042	12	3.33835	3.23	3.8051	3.213	1.14	0.993	0.877463	1.0111
S10	2	21	182	81	5.88466	6.25	5.87544	22.1	7.15	5.32	8.14	5.52667	1.14	1.06	0.88	0.943732	21.77	4	2	4.66	4.16	5.41	5.11	1.17	1.225	0.87	0.820527	12	3.57846	3.63	3.63199	3.92	1.01333	1.08	0.988485	0.927198
S11	2	22	184	76	5.88005	6.17284	5.9312	22.1	6.96	5.48	7.3	6.25	1.05	1.14	0.95	0.877463	21.77	4	1	4.78	4.73	4.89	4.5575	1.03	0.965	0.99	1.03858	12	3.34831	3.85	3.4809	3.625	1.04	0.94	0.962963	1.06576
S12	2	21	182	75	5.83431	6.17284	5.78704	22.1	6.75	5.62	7.46	5.85333	1.11	1.06	0.9	0.943732	21.77	4	4	4.51	4.1	5.48	4.29667	1.21	1.035	0.83	0.968132	12	3.29214	3.5	3.4024	3.29	1.03333	0.94	0.96806	1.06431
S13	2	25	191	86	5.82751	6.2422	5.82751	22.1	6.92	5.89	7.84	7.305	1.13	1.24	0.88	0.807292	21.77	1	1	4.61	4.02	4.98	4.5875	1.08	1.14	0.93	0.878619	12	3.27083	3.68	3.38413	3.42	1.03333	0.927	0.971639	1.08249
S14	2	25	190	90	5.78704	6.11247	5.74713	22.1	6.6	5.54	7.63	6.87	1.16	1.24	0.86	0.806452	21.77	2	4	4.41	3.89	5.76	5.02667	1.3	1.21	0.77	0.833935	12	3.1389	3.19	3.2443	3.635	1.03333	1.14	0.967823	0.877193
S15	2	21	184	75	5.76037	6.09013	5.75374	22.1	6.87	5.82	7.47	6.635	1.09	1.14	0.92	0.877463	21.77	4	1	4.36	4.12	5	4.162	1.15	1.008	0.87	0.994671	12	3.41912	3.19	3.55993	3.19	1.04	1	0.963243	1.0004
S16	2	23	182	78	5.74053	6.09756	5.70776	22.1	6.41	5.23	7.48	5.93	1.17	1.16	0.86	0.863095	21.77	2	2	4.7	4.65	6.12	5.45	1.3	1.16667	0.77	0.862841	12	3.28798	3.05	3.4946	3.23	1.06	1.06	0.945418	0.94362
S17	2	21	186	79	5.71429	6.11995	5.71429	22.1	6.72	5.39	7.27	6.145	1.08	1.14	0.92	0.877463	21.77	1	4	4.69	3.75	4.62	4.5475	0.99	1.205	1.02	0.845503	12	3.1879	2.32	3.2736	2.695	1.02667	1.25	0.975114	0.833333
S18	2	21	178	71	5.69692	6.06061	5.63063	22.1	6.43	5.61	6.41	5.715	1	1.02	1	0.980769	21.77	3	3	4.18	3.92	4.53	4.186	1.09	1.064	0.92	0.943071	12	2.9231	3.26	2.98383	3.065	1.02	0.94	0.980644	1.06431
Mean		21.9444	183.556	77.7222	5.86144	6.22045	5.8337	22.1	6.88278	5.56056	7.51667	6.2787	1.09333	1.13444	0.916667	0.884817	21.77			4.60556	4.19611	5.14944	4.57873	1.11889	1.08789	0.908889	0.934304	12	3.29038	3.32056	3.39031	3.26767	1.02963	0.992611	0.974303	1.01871
SD		1.51356	4.93752	5.70661	0.0894061	0.100914	0.100859		0.294435	0.191387	0.39947	0.488237	0.0525805	0.0674949	0.0437909	0.0533146				0.189433	0.305077	0.62292	0.409539	0.126765	0.101085	0.104875	0.0859992		0.175678	0.336618	0.219741	0.322502	0.0428996	0.0963463	0.0395044	0.08956
Median		21																2	2
Lowest		21
Highest		25
N	18

## Sheet: Legend gear choice
1	DPK
2	DPK
3	DIA
4	MIXED technique
